# Supplementary material for: Preliminary Structure–Activity Relationship Study of the MMV Pathogen Box Compound MMV675968 (2,4-Diaminoquinazoline) Unveils Novel Inhibitors of Trypanosoma brucei brucei
Source: Molecules. 2022 Oct 4;27(19):6574. doi: 10.3390/molecules27196574 (PMC9571290; doi:10.3390/molecules27196574)
Supplement: Supplementary file 1 [file molecules-27-06574-s001.zip]

Archive with 1 entries (1 files):
- molecules-1858445-supplementary.pdf
